# Supplementary material for: Cytotoxic T cells swarm by homotypic chemokine signalling
Source: eLife. 2020 Oct 13;9:e56554. doi: 10.7554/eLife.56554 (PMC7669268; doi:10.7554/eLife.56554)
Supplement: Figure 5—figure supplement 1—source data 1. [file elife-56554-fig5-figsupp1-data1.xlsx]

## Sheet: Figure 5 Supplement 1 - B
	Forward migration index (FMI)
	Non-cognate	Cognate
	Untreated		Vehicle	UCB35625	CCR2 inhibitor	Maraviroc	Cenicriviroc
Number of values	401	477	1006	883	1158	1313	1841
Minimum	-0.9998	-0.997	-0.9971	-0.9988	-0.9997	-0.9995	-0.9999
Maximum	0.9986	0.9998	0.9985	0.9999	0.9996	0.9998	0.9994
Range	1.998	1.997	1.996	1.999	1.999	1.999	1.999
95% CI of median
Actual confidence level	95.44%	95.62%	95.00%	95.66%	95.00%	95.00%	95.00%
Lower confidence limit	-0.1163	0.245	0.2178	0.2389	0.2071	0.06156	0.04015
Upper confidence limit	0.141	0.4264	0.354	0.3668	0.3203	0.1631	0.137
Mean	0.01509	0.2164	0.1577	0.197	0.1594	0.0684	0.06689
Std. Deviation	0.6064	0.5858	0.621	0.6186	0.6099	0.6091	0.6147
Std. Error of Mean	0.03028	0.02682	0.01958	0.0208175	0.0179227	0.0168096	0.0143264
Lower 95% CI of mean	-0.04445	0.1637	0.1193	0.156198	0.124271	0.0354533	0.0388103
Upper 95% CI of mean	0.07462	0.2691	0.1962	0.237802	0.194529	0.101347	0.0949697
Table Analyzed	Column: Entering replicate data
Kruskal-Wallis test
P value	<0.000001
Exact or approximate P value?	Approximate
P value summary	****
Do the medians vary signif. (P < 0.05)?	Yes
Number of groups	7
Kruskal-Wallis statistic	71.87
Data summary
Number of treatments (columns)	7
Number of values (total)	7079
Number of families	1
Number of comparisons per family	21
Alpha	0.05
Dunn's multiple comparisons test	Mean rank diff.	Significant?	Summary	Adjusted P Value
Non-cognate vs. Cognate	-666.7	Yes	****	3.1e-05	A-B
Non-cognate vs. Vehicle	-494.2	Yes	***	0.000889	A-C
Non-cognate vs. UCB35625	-624.4	Yes	****	8e-06	A-D
Non-cognate vs. CCR2 antagonist	-487.9	Yes	***	0.000795	A-E
Non-cognate vs. Maraviroc	-179.4	No	ns	>0.999999	A-F
Non-cognate vs. Cenicriviroc	-176.2	No	ns	>0.999999	A-G
Cognate vs. Vehicle	172.6	No	ns	>0.999999	B-C
Cognate vs. UCB35625	42.32	No	ns	>0.999999	B-D
Cognate vs. CCR2 antagonist	178.8	No	ns	>0.999999	B-E
Cognate vs. Maraviroc	487.3	Yes	***	0.000172	B-F
Cognate vs. Cenicriviroc	490.5	Yes	****	6.3e-05	B-G
Vehicle vs. UCB35625	-130.2	No	ns	>0.999999	C-D
Vehicle vs. CCR2 antagonist	6.267	No	ns	>0.999999	C-E
Vehicle vs. Maraviroc	314.8	Yes	**	0.004979	C-F
Vehicle vs. Cenicriviroc	317.9	Yes	**	0.001522	C-G
UCB35625 vs. CCR2 antagonist	136.5	No	ns	>0.999999	D-E
UCB35625 vs. Maraviroc	445	Yes	****	1.2e-05	D-F
UCB35625 vs. Cenicriviroc	448.2	Yes	****	2e-06	D-G
CCR2 antagonist vs. Maraviroc	308.5	Yes	**	0.003796	E-F
CCR2 antagonist vs. Cenicriviroc	311.7	Yes	**	0.001004	E-G
Maraviroc vs. Cenicriviroc	3.176	No	ns	>0.999999	F-G

## Sheet: Figure 5 Supplement 1 - C
	Transmigration index
	Non-cognate	Cognate
	Untreated		Vehicle	CCR2 antagonist	Maraviroc	Cenicriviroc	CCR2 antagonist + Maraviroc
Number of values	3	3	3	3	3	3	3
Minimum	0.9026	6.551	6.947	6.564	1.56	1.592	0.9874
25% Percentile	0.9026	6.551	6.947	6.564	1.56	1.592	0.9874
Median	1.378	9.138	9.113	7.184	1.767	1.654	1.221
75% Percentile	1.398	9.729	9.24	9.447	1.866	1.902	1.32
Maximum	1.398	9.729	9.24	9.447	1.866	1.902	1.32
Range	0.4954	3.178	2.293	2.883	0.3058	0.3105	0.333
95% CI of median
Actual confidence level	75.00%	75.00%	75.00%	75.00%	75.00%	75.00%	75.00%
Lower confidence limit	0.9026	6.551	6.947	6.564	1.56	1.592	0.9874
Upper confidence limit	1.398	9.729	9.24	9.447	1.866	1.902	1.32
Mean	1.226	8.473	8.434	7.732	1.731	1.716	1.176
Std. Deviation	0.2805	1.69	1.289	1.518	0.1561	0.1642	0.1709
Std. Error of Mean	0.162	0.9759	0.744	0.8761	0.09014	0.09482	0.09867
Lower 95% CI of mean	0.5295	4.274	5.232	3.962	1.343	1.308	0.7516
Upper 95% CI of mean	1.923	12.67	11.64	11.5	2.119	2.124	1.601
Sum	3.679	25.42	25.3	23.19	5.193	5.149	3.528
Statistical test	ANOVA
ANOVA summary
F	39.48
P value	<0.000001
P value summary	****
Significant diff. among means (P < 0.05)?	Yes
R square	0.9442
Tukey's multiple comparisons test	Mean Diff.	95.00% CI of diff.	Significant?	Summary	Adjusted P Value
Non-cognate supernatant vs. Cognate supernatant	-7.246	-10.03 to -4.462	Yes	****	7e-06	A-B
Non-cognate supernatant vs. DMSO	-7.207	-9.991 to -4.423	Yes	****	7e-06	A-C
Non-cognate supernatant vs. CCR2 antagonist	-6.505	-9.289 to -3.721	Yes	****	2.3e-05	A-D
Non-cognate supernatant vs. Maraviroc	-0.5045	-3.289 to 2.280	No	ns	0.994985	A-E
Non-cognate supernatant vs. Cenicriviroc	-0.4898	-3.274 to 2.294	No	ns	0.99572	A-F
Non-cognate supernatant vs. CCR2 and Maraviroc	0.05025	-2.734 to 2.834	No	ns	>0.999999	A-G
Cognate supernatant vs. DMSO	0.03892	-2.745 to 2.823	No	ns	>0.999999	B-C
Cognate supernatant vs. CCR2 antagonist	0.7411	-2.043 to 3.525	No	ns	0.96498	B-D
Cognate supernatant vs. Maraviroc	6.742	3.958 to 9.526	Yes	****	1.5e-05	B-E
Cognate supernatant vs. Cenicriviroc	6.756	3.972 to 9.541	Yes	****	1.5e-05	B-F
Cognate supernatant vs. CR2 and Maraviroc	7.297	4.512 to 10.08	Yes	****	6e-06	B-G
DMSO vs. CCR2 antagonist	0.7022	-2.082 to 3.486	No	ns	0.972903	C-D
DMSO vs. Maraviroc	6.703	3.919 to 9.487	Yes	****	1.6e-05	C-E
DMSO vs. Cenicriviroc	6.718	3.933 to 9.502	Yes	****	1.6e-05	C-F
DMSO vs. CCR2 and Maraviroc	7.258	4.474 to 10.04	Yes	****	6e-06	C-G
CCR2 antagonist vs. Maraviroc	6.001	3.217 to 8.785	Yes	****	5.8e-05	D-E
CCR2 antagonist vs. Cenicriviroc	6.015	3.231 to 8.799	Yes	****	5.6e-05	D-F
CCR2 antagonist vs. CCR2 and Maraviroc	6.555	3.771 to 9.340	Yes	****	2.1e-05	D-G
Maraviroc vs. Cenicriviroc	0.01468	-2.769 to 2.799	No	ns	>0.999999	E-F
Maraviroc vs. CCR2 and Maraviroc	0.5548	-2.229 to 3.339	No	ns	0.991716	E-G
Cenicriviroc vs. CCR2 and Maraviroc	0.5401	-2.244 to 3.324	No	ns	0.992802	F-G

## Sheet: Figure 5 Supplement 1 - E
	Transmigration index
	Non-cognate		Cognate
	WT	CCR5-/-	WT	CCR5-/-
Number of values	3	3	3	3
Minimum	1.099	0.7989	10.61	1.061
25% Percentile	1.099	0.7989	10.61	1.061
Median	1.141	2.277	12.01	1.691
75% Percentile	1.565	2.42	16.24	2.087
Maximum	1.565	2.42	16.24	2.087
Range	0.4666	1.621	5.635	1.026
95% CI of median
Actual confidence level	75.00%	75.00%	75.00%	75.00%
Lower confidence limit	1.099	0.7989	10.61	1.061
Upper confidence limit	1.565	2.42	16.24	2.087
Mean	1.268	1.832	12.95	1.613
Std. Deviation	0.258	0.8975	2.934	0.5174
Std. Error of Mean	0.149	0.5182	1.694	0.2987
Lower 95% CI of mean	0.6272	-0.3977	5.666	0.3278
Upper 95% CI of mean	1.909	4.062	20.24	2.898
Sum	3.805	5.496	38.86	4.839
ANOVA summary
F	39.94
P value	3.7e-05
P value summary	****
Significant diff. among means (P < 0.05)?	Yes
R square	0.9374
Tukey's multiple comparisons test	Mean Diff.	95.00% CI of diff.	Significant?	Summary	Adjusted P Value
WT SFKL vs. WT no SFKL	11.69	7.604 to 15.77	Yes	****	7.5e-05	A-B
WT SFKL vs. CCR5KO SFKL	11.34	7.259 to 15.42	Yes	****	9.3e-05	A-C
WT SFKL vs. CCR5KO no SFKL	11.12	7.040 to 15.20	Yes	***	0.000108	A-D
WT no SFKL vs. CCR5KO SFKL	-0.3449	-4.426 to 3.737	No	ns	0.992527	B-C
WT no SFKL vs. CCR5KO no SFKL	-0.5638	-4.645 to 3.518	No	ns	0.96929	B-D
CCR5KO SFKL vs. CCR5KO no SFKL	-0.2189	-4.300 to 3.863	No	ns	0.998045	C-D

## Sheet: Figure 5 Supplement 1 - G
	WT	CCR5-/-
Number of values	6	5
Minimum	-0.03105	0.004321
25% Percentile	-0.02481	0.006461
Median	-0.01684	0.0086
75% Percentile	-0.008997	0.01494
Maximum	-0.007005	0.01703
Range	0.02405	0.01271
95% CI of median
Actual confidence level	96.88%	93.75%
Lower confidence limit	-0.03105	0.004321
Upper confidence limit	-0.007005	0.01703
Mean	-0.01735	0.01028
Std. Deviation	0.008981	0.004829
Std. Error of Mean	0.003667	0.00216
Lower 95% CI of mean	-0.02678	0.004282
Upper 95% CI of mean	-0.007928	0.01628
Column B	CCR5 KO
vs.	vs.
Column A	WT
Mann Whitney test
P value	0.0043
Exact or approximate P value?	Exact
P value summary	**
Significantly different (P < 0.05)?	Yes
One- or two-tailed P value?	Two-tailed
Sum of ranks in column A,B	21 , 45
Mann-Whitney U	0
